# Supplementary material for: There Is Strength in Numbers: Quantitation of Fc Gamma Receptors on Murine Tissue-Resident Macrophages
Source: Int J Mol Sci. 2021 Nov 10;22(22):12172. doi: 10.3390/ijms222212172 (PMC8620503; doi:10.3390/ijms222212172)
Supplement: Supplementary file 1 [file ijms-22-12172-s001.zip]

Archive with 2 entries (2 files):
- Supplementary Methods S1- Preparation of Tissue Macrophages - revised reference numbering.pdf
- Supplementary Table S1.pdf
